# Supplementary material for: Generation Z Young People’s Perception of Sexist Female Stereotypes about the Product Advertising in the Food Industry: Influence on Their Purchase Intention
Source: Foods. 2021 Dec 27;11(1):53. doi: 10.3390/foods11010053 (PMC8750082; doi:10.3390/foods11010053)
Supplement: Supplementary file 1 [file foods-11-00053-s001.zip]

Archive with 1 entries (1 files):
- foods-1507267-supplementary.pdf
